# Supplementary material for: Synthesis and Characterization of Cu2ZnSnSe4 by Non-Vacuum Method for Photovoltaic Applications
Source: Nanomaterials (Basel). 2022 Apr 28;12(9):1503. doi: 10.3390/nano12091503 (PMC9100807; doi:10.3390/nano12091503)
Supplement: Supplementary file 1 [file nanomaterials-12-01503-s001.zip]

Archive with 1 entries (1 files):
- nanomaterials-1673580-supplementary.pdf
